# Supplementary material for: Synergistic Effects of Dietary Protein and Vitamin E Intake on Reducing Metabolic‐Associated Fatty Liver Disease Risk: Insights From NHANES [2017–2023] and Mendelian Randomization Study
Source: Food Sci Nutr. 2025 Oct 10;13(10):e71026. doi: 10.1002/fsn3.71026 (PMC12511786; doi:10.1002/fsn3.71026)
Supplement: Supplementary file 2 — Table S1: Missingness and treatment of each covariate. Table S2: Phenotype descriptions and distributions. Table S3: Instrumental variables and associated genes for α‐tocopherol levels and relative protein intake. Table S4: Detailed information on SNPs from alpha‐tocopherol levels and relative protein intake to MAFLD. Table S5: Association of combined protein and vitamin E intake quartiles with MAFLD. [file FSN3-13-e71026-s001.xlsx]

## Sheet: Table Legend
Supplementary tables
No	Title
Table S1	Missingness and treatment of each covariate.
Table S2	Phenotype descriptions and distributions.
Table S3	Instrumental variables and associated genes for α-tocopherol levels and relative protein intake.
Table S4	Detailed information on SNPs from alpha-tocopherol levels and relative protein intake to MAFLD.
Table S5	Association of combined protein and vitamin E intake quartiles with MAFLD.

## Sheet: Table S1
Table S1. Missingness and treatment of each covariate.
Variables	Missing quantity	Missing ratio (%)	Missing after interpolation (%)
Age	0	0	0
Gender	0	0	0
Education level	0	0	0
Marital status	0	0	0
Race	0	0	0
Poverty income ratio	1733	0.12	0
Body mass index	0	0	0
Physical activity	0	0	0
Smoking status	0	0	0
Diabetes	0	0	0
Hypertension	0	0	0
Comorbidity	0	0	0
Protein intake	0	0	0
Vitamin E intake	0	0	0

## Sheet: Table S2
Table S2. Phenotype descriptions and distributions.
Trait	Study / Consortium	First Author	Year	PMID	Sample Size	N Cases	N Controls	Population	nSNP	GWAS ID (MRC-IEU)	Unit	Data availability
Alpha-tocopherol levels	UK Biobank(UKB)	Panyard DJ	2021	33437055	291	-	-	European	6866118	ebi-a-GCST90026118	SD	https://gwas.mrcieu.ac.uk/
Relative protein intake	UK Biobank(UKB)	Meddens S	2020	32393786	160	-	-	European	-	-	SD	https://pubmed.ncbi.nlm.nih.gov/32393786/
Metabolic dysfunction-associated fatty liver disease	UK Biobank(UKB)	Ghodsian N	2021	34841290	778614	8434	770180	European	6784388	ebi-a-GCST90091033	Binary	https://gwas.mrcieu.ac.uk/

## Sheet: Table S3
Table S3. Instrumental variables and associated genes for α-tocopherol levels and relative protein intake.
Exposure	SNP	Position	Gene associated with the SNP	Genes regulated by cis-eQTL	Effect allele	EAF	Beta	Simplesize	Standard error	Pval	R2	F-statistic	Remove
Alpha-tocopherol levels	rs116455686	16057029	PLEKHM2	SLC25A34, ARHGEF19	G	0.0034	0.6308	291	0.0983	1.39901e-10	0.123966	40.896	FALSE
Alpha-tocopherol levels	rs72645956	14808571	KAZN	-	A	0.0188	0.2285	291	0.0446	2.93603e-07	0.114331	37.3069	FALSE
Alpha-tocopherol levels	rs78268551	36960398	-	-	C	0.0124	0.2906	291	0.0536	5.75798e-08	0.112018	36.457	TRUE
Alpha-tocopherol levels	rs112197117	224653766	AP1S3	-	T	0.0208	0.2181	291	0.0432	4.489e-07	0.0976657	31.2804	TRUE
Alpha-tocopherol levels	rs111622467	105484434	LINC01159	-	A	0.0139	0.2569	291	0.0496	2.22802e-07	0.0960927	30.723	FALSE
Alpha-tocopherol levels	rs35678298	206581049	NRP2	-	T	0.0081	0.376	291	0.0718	1.61599e-07	0.0933355	29.7508	TRUE
Alpha-tocopherol levels	rs6762865	189815115	P3H2	LEPREL1	T	0.0104	0.2897	291	0.059	8.95798e-07	0.0917439	29.1922	FALSE
Alpha-tocopherol levels	rs4696193	154786588	LOC101927947	-	T	0.0959	-0.1067	291	0.0207	2.60399e-07	0.0893306	28.349	FALSE
Alpha-tocopherol levels	rs115810874	109358072	-	PAPSS1	T	0.0092	0.3398	291	0.0636	9.25209e-08	0.0876245	27.7555	FALSE
Alpha-tocopherol levels	rs78390870	23924897	PPARGC1A	PPARGC1A	C	0.0165	0.2673	291	0.0506	1.295e-07	0.0875053	27.7142	FALSE
Alpha-tocopherol levels	rs77133167	41089940	APBB2	-	T	0.0171	0.2722	291	0.053	2.813e-07	0.0861234	27.2353	TRUE
Alpha-tocopherol levels	rs74319245	20108160	CDH18	-	T	0.0117	0.2544	291	0.0513	7.13707e-07	0.0860415	27.2069	FALSE
Alpha-tocopherol levels	rs7449979	125795958	-	NCOA7	T	0.7907	0.0743	291	0.0144	2.68602e-07	0.0844063	26.6422	FALSE
Alpha-tocopherol levels	rs9397973	157147663	ARID1B	-	T	0.0753	0.1167	291	0.0233	5.45406e-07	0.0838187	26.4398	FALSE
Alpha-tocopherol levels	rs140626074	40393739	SUGCT	-	A	0.0105	0.2764	291	0.0505	4.51305e-08	0.083666	26.3872	FALSE
Alpha-tocopherol levels	rs148385425	5919897	OCM	-	A	0.0055	0.5047	291	0.0833	1.36399e-09	0.0831092	26.1957	TRUE
Alpha-tocopherol levels	rs79962281	84999316	-	-	G	0.0618	0.1346	291	0.0242	2.65901e-08	0.0827377	26.068	FALSE
Alpha-tocopherol levels	rs3958939	10027482	MSRA	AF131215.9, AF131215.2, RP11-10A14.5, MSRA, RP11-981G7.2	A	0.1596	0.0904	291	0.0171	1.20199e-07	0.0810682	25.4956	TRUE
Alpha-tocopherol levels	rs10842437	25105701	-	BCAT1	T	0.0142	0.2602	291	0.0524	7.006e-07	0.0805352	25.3133	FALSE
Alpha-tocopherol levels	rs9540492	66202474	-	-	G	0.1058	0.0984	291	0.0188	1.557e-07	0.0798411	25.0762	FALSE
Alpha-tocopherol levels	rs142143224	54644154	-	-	T	0.0196	0.2003	291	0.0407	8.44092e-07	0.0793642	24.9135	TRUE
Alpha-tocopherol levels	rs138850179	39994973	LOC105370461	TRAPPC6B	C	0.0152	0.3126	291	0.0557	1.95101e-08	0.0781152	24.4882	FALSE
Alpha-tocopherol levels	rs62037914	24164792	-	-	C	0.0708	0.133	291	0.0217	8.34891e-10	0.0779243	24.4233	FALSE
Alpha-tocopherol levels	rs142044586	6665387	TNFSF14	TNFSF14	T	0.0495	0.1412	291	0.0281	5.11705e-07	0.0768351	24.0535	FALSE
Alpha-tocopherol levels	rs192041627	31945628	-	-	T	0.0089	0.3719	291	0.0734	3.98602e-07	0.0765123	23.9441	TRUE
Relative protein intake	rs780094	27741237	GCKR	NRBP1, KRTCAP3, ATRAID, SLC5A6, PPM1G, SNX17, EIF2B4, ZNF513, GPN1, AC093690.1,	T	0.387	0.018	235000	0.003	5.58e-10	7.26835e-05	17.0817	TURE
Relative protein intake	rs445551	79697982	CTNNA2	-	A	0.307	0.019	235001	0.003	1.49e-08	7.26267e-05	17.0685	FALSE
Relative protein intake	rs1603978	25108236	AC092422.1	-	A	0.694	0.019	235002	0.003	1.35e-10	7.24943e-05	17.0374	TRUE
Relative protein intake	rs13146907	39425248	KLB	UGDH, LIAS, WDR19, RFC1, TMEM156, RP11-360F5.3, RPL9, UBE2K, SMIM14, N4BP2	A	0.621	-0.022	235003	0.003	1.24e-14	0.000107718	25.3167	FALSE
Relative protein intake	rs1461729	9187242	AC022784.6	RP11-62H7.2, RP11-10A14.5, MFHAS1,	A	0.1	0.032	235004	0.005	4.09e-12	3.13731e-05	7.37297	TRUE
Relative protein intake	rs55872725	53809123	FTO	-	T	0.407	0.018	235005	0.003	2.09e-10	7.39443e-05	17.3784	TRUE
Relative protein intake	rs838133	49259529	FGF21	NTN5, RASIP1, SPHK2, CA11, HSD17B14	A	0.447	-0.032	235006	0.003	4.52e-26	0.000239354	56.2627	TRUE

## Sheet: Table S4
Table S4. Detailed information on SNPs from alpha-tocopherol levels and relative protein intake to MAFLD.
SNP	Effect Allele.Exposure	Other Allele.Exposure	Effect Allele.Outcome	Other Allele.Outcome	Beta.Exposure	Beta.Outcome	Eaf.Exposure	Eaf.Outcome	Palindromic	Ambiguous	Chr	Pos	Se.Outcome	Se.Exposure	Pval.Outcome	Pval.Exposure	Outcome	Exposure
rs10842437	T	C	T	C	0.2602	0.0531343	0.0142	0.011928	FALSE	FALSE	12	25105701	0.0793554	0.0524	0.5031	7.006e-07	Metabolic dysfunction-associated fatty liver disease	Alpha-tocopherol levels
rs111622467	A	C	A	C	0.2569	-0.0678243	0.0139	0.016899	FALSE	FALSE	2	105484434	0.0575917	0.0496	0.2389	2.22802e-07	Metabolic dysfunction-associated fatty liver disease	Alpha-tocopherol levels
rs115810874	T	G	T	G	0.3398	0.0520337	0.0092	0.017893	FALSE	FALSE	4	109358072	0.0683848	0.0636	0.4467	9.25209e-08	Metabolic dysfunction-associated fatty liver disease	Alpha-tocopherol levels
rs116455686	G	A	G	A	0.6308	-0.248799	0.0034	0.011928	FALSE	FALSE	1	16057029	0.0869639	0.0983	0.00422396	1.39901e-10	Metabolic dysfunction-associated fatty liver disease	Alpha-tocopherol levels
rs138850179	C	T	C	T	0.3126	-0.0772338	0.0152	0.028827	FALSE	FALSE	14	39994973	0.0590569	0.0557	0.1909	1.95101e-08	Metabolic dysfunction-associated fatty liver disease	Alpha-tocopherol levels
rs140626074	A	G	A	G	0.2764	0.0432575	0.0105	0.014911	FALSE	FALSE	7	40393739	0.0828198	0.0505	0.601501	4.51305e-08	Metabolic dysfunction-associated fatty liver disease	Alpha-tocopherol levels
rs142044586	T	G	T	G	0.1412	-0.0487178	0.0495	0.040755	FALSE	FALSE	19	6665387	0.037858	0.0281	0.1981	5.11705e-07	Metabolic dysfunction-associated fatty liver disease	Alpha-tocopherol levels
rs4696193	T	C	T	C	-0.1067	0.0106359	0.0959	0.099404	FALSE	FALSE	4	154786588	0.0267892	0.0207	0.691399	2.60399e-07	Metabolic dysfunction-associated fatty liver disease	Alpha-tocopherol levels
rs62037914	C	G	C	G	0.133	-0.0459146	0.0708	0.091451	TRUE	FALSE	15	24164792	0.0333046	0.0217	0.168	8.34891e-10	Metabolic dysfunction-associated fatty liver disease	Alpha-tocopherol levels
rs6762865	T	C	T	C	0.2897	-0.0229252	0.0104	0.010934	FALSE	FALSE	3	189815115	0.0658773	0.059	0.7278	8.95798e-07	Metabolic dysfunction-associated fatty liver disease	Alpha-tocopherol levels
rs72645956	A	G	A	G	0.2285	-0.0749067	0.0188	0.027833	FALSE	FALSE	1	14808571	0.0503054	0.0446	0.1365	2.93603e-07	Metabolic dysfunction-associated fatty liver disease	Alpha-tocopherol levels
rs74319245	T	C	T	C	0.2544	-0.0443779	0.0117	0.023857	FALSE	FALSE	5	20108160	0.0784746	0.0513	0.5717	7.13707e-07	Metabolic dysfunction-associated fatty liver disease	Alpha-tocopherol levels
rs7449979	T	G	T	G	0.0743	-2.89e-05	0.7907	0.791252	FALSE	FALSE	6	125795958	0.022719	0.0144	0.999	2.68602e-07	Metabolic dysfunction-associated fatty liver disease	Alpha-tocopherol levels
rs78390870	C	T	C	T	0.2673	0.0050887	0.0165	0.010934	FALSE	FALSE	4	23924897	0.0770502	0.0506	0.9473	1.295e-07	Metabolic dysfunction-associated fatty liver disease	Alpha-tocopherol levels
rs79962281	G	A	G	A	0.1346	0.0263451	0.0618	0.069583	FALSE	FALSE	8	84999316	0.0262549	0.0242	0.3157	2.65901e-08	Metabolic dysfunction-associated fatty liver disease	Alpha-tocopherol levels
rs9397973	T	C	T	C	0.1167	-0.0185868	0.0753	0.042744	FALSE	FALSE	6	157147663	0.0335036	0.0233	0.579101	5.45406e-07	Metabolic dysfunction-associated fatty liver disease	Alpha-tocopherol levels
rs9540492	G	C	G	C	0.0984	0.0079794	0.1058	0.083499	TRUE	FALSE	13	66202474	0.0344712	0.0188	0.8169	1.557e-07	Metabolic dysfunction-associated fatty liver disease	Alpha-tocopherol levels
rs13146907	G	A	G	A	0.022	0.0067759	0.379	0.373757	FALSE	FALSE	4	39425248	0.0171162	0.003	0.692201	1.24e-14	Metabolic dysfunction-associated fatty liver disease	relative protein intake
rs445551	A	G	A	G	0.019	-0.00444	0.307	0.303181	FALSE	FALSE	2	79697982	0.0174084	0.003	0.7987	1.49e-08	Metabolic dysfunction-associated fatty liver disease	relative protein intake

## Sheet: Table S5
Table S5. Association of combined protein and vitamin E intake quartiles with MAFLD.
MAFLD	Total Number of participants	Number of MAFLD participants	Model 1 OR (95% CI)	Adjusted Wald F Statistic	P-value	Model 2 OR (95% CI)	Adjusted Wald F Statistic	P-value	Model 3 OR (95% CI)	Adjusted Wald F Statistic	P-value
Combined intake of protein and vitamin E
Q1 (protein) *Q1 (vitamin E)	2395	1287	1.160 (1.027 , 1.310 )		<0.05	1.465 (1.250 , 1.716 )		<0.001	1.499 (1.021 , 2.199 )		0.052
Q2 (protein) *Q1 (vitamin E)	1003	479	0.837 (0.611 , 1.146 )		0.273	0.847 (0.617 , 1.163 )		0.311	0.786 (0.559 , 1.106 )		0.182
Q3 (protein) *Q1 (vitamin E)	362	139	0.561 (0.372 , 0.846 )		<0.01	0.547 (0.372 , 0.803 )		<0.01	0.465 (0.312 , 0.692 )		<0.01
Q4 (protein) *Q1 (vitamin E)	141	44	0.519 (0.288 , 0.934 )		<0.05	0.547 (0.312 , 0.961 )		<0.05	0.435 (0.241 , 0.785 )		<0.05
Q1 (protein) *Q2 (vitamin E)	978	454	0.814 (0.651 , 1.017 )		0.077	0.773 (0.617 , 0.968 )		<0.05	0.789 (0.608 , 1.024 )		0.090
Q2 (protein) *Q2 (vitamin E)	1250	563	0.820 (0.663 , 1.015 )		0.076	0.806 (0.650 , 0.999 )		0.056	0.738 (0.606 , 0.899 )		<0.01
Q3 (protein) *Q2 (vitamin E)	889	373	0.585 (0.419 , 0.816 )		<0.01	0.563 (0.405 , 0.780 )		<0.01	0.499 (0.363 , 0.685 )		<0.001
Q4 (protein) *Q2 (vitamin E)	470	141	0.322 (0.212 , 0.488 )		<0.001	0.333 (0.217 , 0.513 )		<0.001	0.291 (0.196 , 0.434 )		<0.001
Q1 (protein) *Q3 (vitamin E)	413	163	0.549 (0.408 , 0.740 )		<0.001	0.512 (0.373 , 0.705 )		<0.001	0.491 (0.354 , 0.682 )		<0.001
Q2 (protein) *Q3 (vitamin E)	945	381	0.496 (0.394 , 0.626 )		<0.001	0.466 (0.368 , 0.591 )		<0.001	0.487 (0.373 , 0.634 )		<0.001
Q3 (protein) *Q3 (vitamin E)	1123	381	0.472 (0.364 , 0.613 )		<0.001	0.454 (0.354 , 0.582 )		<0.001	0.436 (0.333 , 0.572 )		<0.001
Q4 (protein) *Q3 (vitamin E)	1147	289	0.214 (0.166 , 0.276 )		<0.001	0.218 (0.171 , 0.279 )		<0.001	0.191 (0.147 , 0.248 )		<0.001
Q1 (protein) *Q4 (vitamin E)	233	85	0.719 (0.419 , 1.231 )		0.236	0.691 (0.403 , 1.185 )		0.187	0.730 (0.419 , 1.273 )		0.281
Q2 (protein) *Q4 (vitamin E)	496	161	0.276 (0.191 , 0.399 )		<0.001	0.250 (0.172 , 0.362 )		<0.001	0.250 (0.174 , 0.359 )		<0.001
Q3 (protein) *Q4 (vitamin E)	852	231	0.227 (0.170 , 0.303 )		<0.001	0.220 (0.167 , 0.290 )		<0.001	0.218 (0.155 , 0.307 )		<0.001
Q4 (protein) *Q4 (vitamin E)	1792	289	0.151 (0.120 , 0.190 )		<0.001	0.152 (0.122 , 0.191 )		<0.001	0.141 (0.110 , 0.180 )		<0.001
Wald test for interaction	-	-	-	51.81	2.220e-16	-	57.54	2.220e-16	-	51.21	1.199e-12
Abbreviations: MAFLD, metabolic dysfuction-associated fatty liver disease; OR, odds ratio; 95% CI, 95% confidence intenval; Model 1 = unadjusted; Model 2 = Adjusted for age (20-40, 40-60 and >60years); Model 3 = Model2 puls additional adjustment for the sex, education level, marital status, race, PIR, physical activity, smoking status, diabetes, hypertension, comorbidity. The Wald test for the in…
